# Supplementary material for: Optimising Genome‐Wide Detection of Runs of Homozygosity: Impacts of Reference Genome Quality and Sequencing Parameters on Inbreeding Assessment
Source: Mol Ecol Resour. 2025 Nov 28;26(1):e70084. doi: 10.1111/1755-0998.70084 (PMC12661482; doi:10.1111/1755-0998.70084)
Supplement: Supplementary file 2 — Appendix S2: men70084‐sup‐0002‐AppendixS2.xlsx. [file MEN-26-e70084-s001.xlsx]

## Sheet: TableS1
Supplementary Table 1.The ideal reference genome for simulation.
NCBI RefSeq	Chr	Name in this study	Scaffold N50/bp	Contig N50/bp	Total_length/bp	Gap	Telomeres
							left	right
NC_056660.1	A1	chr1	238220823	155905442	238220823	1	no	no
NC_056666.1	B4	chr2	140883259	96524754	140883259	1	no	TTAGGG
NC_056672.1	D4*	chr3	93600330	93600330	93600330	0	TTTAAC	TTTAAC/TTAGGG
NC_056674.1	E2	chr4	61603977	61603977	61603977	0	no	TTAAAG
/	Ideal reference genome	PT-4CHR	140883259	93600330	534308389	2	/
Table notes:*Represents chromosome assembly level T2T

## Sheet: TableS2
Supplementary Table 2. Simulated reference genome continuity gradient.
Gap sequence introduction times	Contig N50/bp	Max Contig/bp
0	93600330	155905442
1	54876289	103936663
2	27379047	69290810
3	13866548	46193575
4	8129234	30795418
5	4055789	20529980
6	2054106	13686355
7	1203758	9123938
8	600657	6082327
9	304100	4054586
10	177751	2702759
11	88836	1801541
12	44903	1200729
13	25908	800186

## Sheet: TableS3
Supplementary Table 3.Raw sequencing data from three tiger populations.
Individual	Sample name	Species name	Sequencing number	Mapping_Rate	Average_depth	Read_length/bp	base
BT01	BEN_SI9	Bengal tiger (Panthera tigris tigris)	SRR15369218	0.9976	22.48	150	61164588600
BT02	BEN_SI19	Bengal tiger (Panthera tigris tigris)	SRR15369219	0.9971	16.09	150	43571376900
BT03	BEN_SI20	Bengal tiger (Panthera tigris tigris)	SRR15369220	0.9962	15.95	150	43151708100
BT04	BEN_CI18	Bengal tiger (Panthera tigris tigris)	SRR15369223	0.9971	27.57	150	74700960600
BT05	BEN_CI16	Bengal tiger (Panthera tigris tigris)	SRR15369234	0.9845	17.91	150	54731092200
BT06	BEN_CI15	Bengal tiger (Panthera tigris tigris)	SRR15369235	0.998	26.84	150	76651207500
BT07	BEN_CI5	Bengal tiger (Panthera tigris tigris)	SRR13500748	0.9948	14.55	150	49450657200
BT08	BEN_SI6	Bengal tiger (Panthera tigris tigris)	SRR13500749	0.9976	18.53	150	52555603200
BT09	BEN_SI8	Bengal tiger (Panthera tigris tigris)	SRR13500752	0.9973	20.95	150	55976612700
BT10	BEN_SI3	Bengal tiger (Panthera tigris tigris)	SRR13500753	0.9972	23.76	150	64926007500
BT11	BEN_SI1	Bengal tiger (Panthera tigris tigris)	SRR13500755	0.9963	20.62	150	57404457900
BT12	BEN_CI3	Bengal tiger (Panthera tigris tigris)	SRR13500761	0.9987	23.59	150	78800247000
AT01*	AT_hd1	Amur tiger (Panthera tigris altaica)	CNR0388240	0.9974	18.23	100	45843465400
AT02*	AT_hd18	Amur tiger (Panthera tigris altaica)	CNR0388241	0.9979	20.38	100	51445031600
AT03	AT_hd30	Amur tiger (Panthera tigris altaica)	CNR0388242	0.9979	22.06	100	55454191600
AT04	AT_hd62	Amur tiger (Panthera tigris altaica)	CNR0388243	0.9975	18.94	100	47529707800
AT05	AT_he4	Amur tiger (Panthera tigris altaica)	CNR0388244	0.9979	23.71	100	59652985000
AT06*	AT_he10	Amur tiger (Panthera tigris altaica)	CNR0388245	0.9976	22.07	100	55403685400
AT07*	AT_he26	Amur tiger (Panthera tigris altaica)	CNR0388246	0.9974	21.37	100	53947767200
AT08*	AT_he35	Amur tiger (Panthera tigris altaica)	CNR0388247	0.9978	17.17	100	43891233600
AT09	AT_sy3	Amur tiger (Panthera tigris altaica)	CNR0388248	0.9977	22.51	100	56525011000
AT10*	AT_sy9	Amur tiger (Panthera tigris altaica)	CNR0388249	0.998	15.51	100	39038328000
AT11*	AT_sy17	Amur tiger (Panthera tigris altaica)	CNR0388250	0.998	19.94	100	49979373200
AT12*	AT_sy20	Amur tiger (Panthera tigris altaica)	CNR0388251	0.9978	22.19	100	55555020600
AT13	AT_sy25	Amur tiger (Panthera tigris altaica)	CNR0388252	0.998	23.58	100	59362019000
ST01	SC_fj1	South China tiger (Panthera tigris amoyensis)	CNR0388253	0.9933	21.02	100	53215122200
ST02	SC_fj3	South China tiger (Panthera tigris amoyensis)	CNR0388254	0.9964	15.92	100	41000097000
ST03	SC_fj5	South China tiger (Panthera tigris amoyensis)	CNR0388255	0.9974	18.63	100	47103444800
ST04	SC_ly10	South China tiger (Panthera tigris amoyensis)	CNR0388256	0.9973	19.1	100	47662790600
ST05	SC_ly18	South China tiger (Panthera tigris amoyensis)	CNR0388257	0.9964	20.33	100	57145210400
ST06	SC_ly2	South China tiger (Panthera tigris amoyensis)	CNR0388258	0.9945	18.38	100	46112570200
ST07	SC_nc1	South China tiger (Panthera tigris amoyensis)	CNR0388259	0.9971	16.25	100	41079639800
ST08	SC_nc3	South China tiger (Panthera tigris amoyensis)	CNR0388260	0.9855	18.73	100	47995817400
ST09	SC_nc5	South China tiger (Panthera tigris amoyensis)	CNR0388261	0.9968	24.81	100	62820944200
ST10	SC_sh2	South China tiger (Panthera tigris amoyensis)	CNR0388262	0.9968	20.81	100	52377584800
ST11	SC_sh4	South China tiger (Panthera tigris amoyensis)	CNR0388263	0.9839	20.03	100	51574093200
ST12	SC_sh8	South China tiger (Panthera tigris amoyensis)	CNR0388264	0.9975	18.05	100	45245468000
ST13	SC_sz11	South China tiger (Panthera tigris amoyensis)	CNR0388265	0.9971	21.1	100	53153671400
ST14	SC_sz2	South China tiger (Panthera tigris amoyensis)	CNR0388266	0.9964	18.2	100	45901716200
ST15	SC_sz7	South China tiger (Panthera tigris amoyensis)	CNR0388267	0.9972	20.67	100	52225064400
Table notes:*Represents 8 individuals used for idealized population simulation.

## Sheet: TableS4
Supplementary Table 4.Reference genome information for different tiger subspecies.
Scientific name	Reference genome	Assembly number	Scaffold N50/Mb	contig N50/Mb	size/Gb	Autosomal number
Panthera tigris	PT	GCF_018350195.1	146.9	74.4	2.4	18
Panthera tigris tigris	PTTI	GCA_021130815.1	145.5	4.4	2.4	18
Panthera tigris altaica	PTAL	CNA0019680	144.6	9.52	2.5	18
Panthera tigris amoyensis	PTAM	CNA0019679	145.6	9.47	2.5	18
Panthera leo	PLEO	GCF_018350215.1	147.4	77.8	2.3	18
Felis catus	FCAT	GCF_018350175.1	148.5	90.7	2.4	18

## Sheet: TableS5
Supplementary Table 5. The start and end positions of the true value of the ROH segments.
Sample	Chromosome	Starting position	Ending position
AT01	1	235718044	238219737
AT01	2	1357412	1656582
AT01	2	1683833	1830262
AT01	2	1989548	2222709
AT01	2	22443244	23386054
AT01	2	23414092	26145990
AT01	2	43627860	44027939
AT01	2	44176173	44623528
AT01	2	64640557	65001158
AT01	2	129561443	129977258
AT01	2	130716414	131276879
AT01	2	131617040	131871465
AT01	2	131953712	132800832
AT01	3	9872315	14525983
AT01	3	18190030	27408973
AT01	3	39796592	40027356
AT01	3	44090445	44376324
AT01	3	45498135	45981963
AT01	3	45984685	47752988
AT01	3	59802071	60382276
AT01	3	60391111	61161045
AT01	3	68158040	70035047
AT01	3	70042049	70428012
AT01	3	72487053	72915602
AT01	3	74565359	75008438
AT01	3	75584483	76431720
AT01	3	78034440	78243519
AT01	3	78279681	78531067
AT01	3	79045383	79496309
AT01	3	79506707	79799665
AT01	3	79801402	80236555
AT01	3	83573123	84131358
AT01	3	85058838	85356080
AT01	4	8060024	8259443
AT01	4	9432062	10074439
AT01	4	14708229	15130988
AT01	4	15828811	16615684
AT01	4	58728750	59666239
AT02	1	6179102	6889148
AT02	1	6890826	7564745
AT02	1	12750032	30950122
AT02	1	68757173	70511636
AT02	1	70529636	72395357
AT02	1	212110526	212610187
AT02	1	216011311	216490121
AT02	1	216504488	216896559
AT02	1	218475389	219248298
AT02	1	220663330	224521737
AT02	2	1830262	19388017
AT02	2	23023450	25378275
AT02	2	25387992	25931167
AT02	2	25940514	29962038
AT02	2	30373521	32624018
AT02	2	34154957	34728626
AT02	2	38217935	58232088
AT02	2	60933718	61589801
AT02	2	62806532	63265653
AT02	2	64312412	64797382
AT02	2	66097303	66430540
AT02	2	67449725	68466642
AT02	2	73740985	73936485
AT02	2	75162673	75949092
AT02	2	78170388	78538563
AT02	2	79505989	79760134
AT02	2	79881193	80392156
AT02	2	80394619	80764953
AT02	2	80769205	81820354
AT02	2	83046815	84381983
AT02	2	84866824	85083912
AT02	2	107836586	108129017
AT02	2	130716414	131277192
AT02	2	131419842	135170779
AT02	2	135899184	138844538
AT02	2	139608690	140870622
AT02	3	161596	1314935
AT02	3	40888321	41184531
AT02	3	41188444	65083030
AT02	3	65712528	82570953
AT02	4	24062309	24994270
AT02	4	31386208	32089370
AT02	4	32116099	35418857
AT02	4	35427237	36574389
AT02	4	36582682	37010413
AT02	4	37010797	37983768
AT02	4	38031861	41082984
AT02	4	41308149	42101164
AT02	4	42145512	46502139
AT02	4	46506250	47764707
AT02	4	47783197	50995333
AT02	4	51892860	53047276
AT02	4	53875629	54283382
AT06	1	1433	11380615
AT06	1	32160806	32466783
AT06	1	39648903	43078908
AT06	1	43089387	46415766
AT06	1	93476344	104664460
AT06	1	161904353	162229721
AT06	1	169169471	169728956
AT06	1	215800997	220135034
AT06	1	220135606	220671098
AT06	1	230537451	230686382
AT06	1	234012343	234734944
AT06	1	235392215	235577529
AT06	1	237448880	237777791
AT06	2	10298687	10801576
AT06	2	10804064	11532563
AT06	2	12239563	12577365
AT06	2	12725313	13028166
AT06	2	14604273	14928098
AT06	2	15606650	24677668
AT06	2	73240290	78565309
AT06	2	98300110	98914095
AT06	2	98952527	99764126
AT06	2	99769924	100168236
AT06	2	100698376	101020503
AT06	2	101021746	101543229
AT06	2	103245512	103663417
AT06	2	104034947	104516148
AT06	2	105097549	135015575
AT06	3	19522941	19720071
AT06	3	31657285	32299363
AT06	3	35003170	37143453
AT06	3	86262701	86633937
AT06	3	86907298	87109224
AT06	3	87223720	90815720
AT06	4	2258	964435
AT06	4	1033451	4558857
AT06	4	5271297	5414131
AT06	4	5512091	5705375
AT06	4	6669211	12966867
AT06	4	16068905	17125483
AT06	4	21389801	21717559
AT06	4	22165042	24024135
AT06	4	24034447	25524490
AT06	4	25528383	27522896
AT06	4	31761954	32739649
AT06	4	34573319	39047839
AT06	4	41114821	45428324
AT06	4	49882743	50473548
AT06	4	50474313	50880756
AT06	4	51662116	52850180
AT06	4	54448141	54815657
AT06	4	54829628	55078277
AT07	1	1433	2494099
AT07	1	3382337	3541875
AT07	1	3805508	4063779
AT07	1	5378519	5936266
AT07	1	6384514	6546746
AT07	1	7347957	7910295
AT07	1	58541512	59637964
AT07	1	197255043	197598983
AT07	1	198291951	202103882
AT07	1	202880767	204698691
AT07	1	207228148	207556823
AT07	1	207951829	208797384
AT07	1	210279307	210831100
AT07	1	213381360	213865772
AT07	1	215345417	216395239
AT07	1	218863974	219270279
AT07	1	222449298	222773069
AT07	1	225603928	225816986
AT07	1	231346889	233171353
AT07	1	234133942	234451135
AT07	1	234731786	235144542
AT07	2	49501	647595
AT07	2	1232210	1561645
AT07	2	2616532	2769835
AT07	2	3212768	3318737
AT07	2	4880440	5089206
AT07	2	5722426	6351119
AT07	2	54715903	55199589
AT07	2	80284500	80392156
AT07	2	133728326	134089177
AT07	2	134822768	136226268
AT07	2	138267364	138603096
AT07	3	274031	460939
AT07	3	5550568	10320063
AT07	3	32941891	33355963
AT07	3	38086563	38750734
AT07	3	39796592	40027356
AT07	3	44085723	44376324
AT07	3	45393475	45903466
AT07	3	45906442	47753597
AT07	3	49680753	50020104
AT07	3	52937515	53171341
AT07	3	53878147	54163140
AT07	3	59120971	59796160
AT07	3	59802071	61161045
AT07	3	66077291	67357582
AT07	3	70944619	71470321
AT07	3	73519315	74399032
AT07	3	74546791	76375517
AT07	3	78239538	78527364
AT07	3	80149412	86226087
AT07	3	87135833	87994787
AT07	3	92214686	92455833
AT07	4	2258	971019
AT07	4	1050690	3073505
AT07	4	9474992	10083223
AT07	4	12148705	12365964
AT07	4	12369420	12961456
AT07	4	13892946	15130988
AT07	4	15828811	16628143
AT07	4	18270078	18528925
AT07	4	18948281	19470722
AT07	4	23140034	23771270
AT07	4	24129663	26369808
AT07	4	29424908	29971133
AT07	4	32087211	41839497
AT07	4	45677996	52518629
AT07	4	55038935	55847815
AT07	4	56449150	56583096
AT08	1	8014017	10191792
AT08	1	23233935	23800672
AT08	1	25219229	25566873
AT08	1	32750578	75932320
AT08	1	153195952	232070750
AT08	1	232711258	233023170
AT08	1	234133942	234451135
AT08	2	3311927	3414122
AT08	2	4181939	4369997
AT08	2	4374507	4636860
AT08	2	5308563	5551274
AT08	2	5722426	20081315
AT08	2	21055530	33735289
AT08	2	93041027	93837583
AT08	2	101542353	103149740
AT08	2	105596981	107138445
AT08	2	108806789	109688854
AT08	2	114209054	114747594
AT08	2	117634309	129885394
AT08	3	61210	1321927
AT08	3	1353300	2005818
AT08	3	2039400	5255545
AT08	3	5255846	5913940
AT08	3	5914038	9877848
AT08	3	14375672	16609091
AT08	3	20568032	20702408
AT08	3	72420000	90396213
AT08	3	92462782	93084618
AT08	4	12981734	13823869
AT08	4	13872880	15285548
AT08	4	51226054	51423680
AT08	4	57973503	61590956
AT10	1	1433	1650203
AT10	1	1906279	2378609
AT10	1	2491858	2960201
AT10	1	3805508	4063779
AT10	1	4633932	5090970
AT10	1	5602661	6301129
AT10	1	6374107	6544985
AT10	1	12317317	12847089
AT10	1	14262786	30497362
AT10	1	40027287	98500933
AT10	1	153161351	153599811
AT10	1	169940469	173413790
AT10	1	173810642	174146779
AT10	1	175447221	176828379
AT10	1	187568134	190363560
AT10	1	192140072	192712822
AT10	1	198291951	201490094
AT10	1	202706146	205909860
AT10	1	233901339	236923527
AT10	2	5274068	5489145
AT10	2	5825312	6077476
AT10	2	100274199	100537826
AT10	2	127193928	130546582
AT10	2	130980994	131276879
AT10	2	131953712	132800832
AT10	2	133730203	134190922
AT10	2	134822768	136226268
AT10	2	137904901	138844538
AT10	3	1722836	2004269
AT10	3	2094565	2382220
AT10	3	3152595	3483227
AT10	3	4530623	4628654
AT10	3	4634940	5029774
AT10	3	5672605	9846888
AT10	3	9956870	10628981
AT10	3	12072363	12683019
AT10	3	17567830	93577098
AT10	4	6557242	6858420
AT10	4	17277705	18375597
AT10	4	22386358	26529539
AT10	4	26713229	27522896
AT11	1	8590089	14265279
AT11	1	18475154	20034338
AT11	1	24305602	26124771
AT11	1	95469823	96184605
AT11	1	98125260	98554423
AT11	1	100098566	100396698
AT11	1	100886174	101281502
AT11	1	101616206	102044101
AT11	1	102446362	102750882
AT11	1	104230949	104749906
AT11	1	120095143	150779948
AT11	1	156385053	164806872
AT11	1	176370239	176828379
AT11	1	187568134	189091622
AT11	1	197255043	197596784
AT11	2	8418422	20025280
AT11	2	38780736	45122311
AT11	2	46420424	46773023
AT11	2	123717621	124107582
AT11	2	136027659	138844538
AT11	2	139606882	140870622
AT11	3	3027981	3125884
AT11	3	10151231	12886161
AT11	3	30794834	31295439
AT11	3	87994332	93577098
AT11	4	10627656	11099476
AT11	4	11834966	12046495
AT11	4	18523289	18680051
AT11	4	19532135	19893022
AT11	4	20230654	20969054
AT11	4	34435933	35054949
AT11	4	39145875	40031140
AT11	4	40216497	40776290
AT11	4	40801833	41179369
AT11	4	41906104	43790133
AT11	4	52038765	57311530
AT11	4	58205654	58421008
AT11	4	58548891	58728838
AT12	1	10257122	13970123
AT12	1	13974115	15361614
AT12	1	15373570	19062448
AT12	1	19089734	20445593
AT12	1	24276858	174148190
AT12	1	195962173	196174015
AT12	1	204698709	207589890
AT12	1	232869357	234111168
AT12	1	234118614	234874847
AT12	2	5527020	9214858
AT12	2	21835585	73331513
AT12	2	76342743	76720700
AT12	2	81931043	82497352
AT12	2	83593426	83818424
AT12	2	90643158	101543229
AT12	2	103239541	103663417
AT12	2	104034947	104516148
AT12	2	108806789	110218617
AT12	2	114875566	115818859
AT12	2	119698110	121295071
AT12	2	121750607	122739003
AT12	2	122740858	123072284
AT12	2	139836653	140363593
AT12	3	3637560	3752868
AT12	3	6668455	7331440
AT12	3	15293914	15943236
AT12	3	18612651	18883972
AT12	3	18911674	19078965
AT12	3	19481400	19912786
AT12	3	21277799	21538170
AT12	3	23106516	23381869
AT12	3	23432155	23917749
AT12	3	83621807	84068003
AT12	3	90549983	91612580
AT12	3	91615023	92455833
AT12	3	92461397	93577098
AT12	4	15303402	18499251
AT12	4	29277691	32089370
AT12	4	35045890	37352945
AT12	4	40216497	40690707
AT12	4	40833656	41179369
AT12	4	41906104	43296499
AT12	4	51892860	52717526
AT12	4	58433861	61590956

## Sheet: TableS6
Supplementary Table 6.ROH parameters: Group 1: The most complete genome, read length 100bp, different sequencing data amounts
FROH	1×	2×	2.5×	3×	3.5×	4×	5×	6×	8×	10×	12×	15×	20×	30×	60×	100×
AT01	0	0.0225	0.0403	0.0628	0.074	0.0738	0.0647	0.0626	0.0609	0.0605	0.0596	0.0566	0.0566	0.0566	0.0566	0.0566
AT02	0	0.0322	0.14	0.2735	0.3029	0.312	0.3098	0.3082	0.3024	0.297	0.2914	0.2906	0.2841	0.284	0.284	0.284
AT06	0	0.0349	0.1257	0.2148	0.2384	0.2427	0.2328	0.2286	0.226	0.2247	0.2241	0.2233	0.2214	0.2214	0.2214	0.2214
AT07	0	0.0226	0.0594	0.0973	0.1324	0.1356	0.1363	0.1356	0.1344	0.1328	0.1268	0.1262	0.1237	0.1237	0.1237	0.1237
AT08	0	0.0431	0.1857	0.3586	0.3845	0.3869	0.3868	0.3873	0.3868	0.3858	0.3858	0.384	0.3854	0.3849	0.3849	0.3854
AT10	0	0.0812	0.205	0.3137	0.3562	0.3576	0.3551	0.3542	0.355	0.3556	0.3547	0.3543	0.3543	0.3543	0.3543	0.3543
AT11	0	0.0234	0.0928	0.1633	0.1846	0.1841	0.1833	0.1842	0.179	0.1761	0.174	0.1717	0.1717	0.1717	0.1717	0.1717
AT12	0	0.061	0.2538	0.4499	0.4803	0.4827	0.4845	0.4836	0.4829	0.4806	0.4804	0.4785	0.4774	0.4773	0.4773	0.4773
ROH average length/Kb	1×	2×	2.5×	3×	3.5×	4×	5×	6×	8×	10×	12×	15×	20×	30×	60×	100×
AT01	0	801.908	935.767	1678.42	1581.45	1576.36	1820.17	1759.46	1712.24	1795.79	1769.43	1889.49	1889.06	1889.02	1889.02	1889.02
AT02	0	904.742	1010.77	2248.39	4258.85	5050.96	5015.54	4843.5	4487.5	4407.59	4448.25	3882.03	3995.17	3993.37	3993.37	3890.95
AT06	0	846.685	959.342	1881.07	2894.95	4183.03	4441.84	4362.73	4163.45	4002.6	4128.94	3977.22	3695.96	3815.97	3815.97	3816.02
AT07	0	1099.4	857.077	1083.62	1572.07	1609.8	1867.91	1811.49	1841.2	1689.44	1693.48	1685.69	1739.86	1739.11	1739.13	1739.13
AT08	0	958.505	936.132	3757.37	8931.57	11484.7	9842.31	9407.25	9395.04	8962.46	8962.62	8921.69	8954.16	8940.62	8940.62	8952.69
AT10	0	1032.52	1543.07	2747.52	6139.47	7641.73	8249.08	8229.35	7903.15	7915.7	7897.43	8230.31	8230.01	8230.08	8230.08	8230.08
AT11	0	892.483	972.404	1406.87	2740.54	2981.11	3498.57	3645.73	3298.44	3484.94	3719.43	3988.7	4368.32	4367.81	4367.81	4367.81
AT12	0	1085.85	1139.36	4807.32	8020.34	9551.33	9587.32	9229.14	8896.28	9510.31	9507.04	8815.57	9109.79	9108.55	9108.63	9108.63

## Sheet: TableS7
Supplementary Table 7. ROH detection results of 5x sequencing data when adjusting the parameters.
"--homozyg-window-snp"
ROH average length/Kb	100	90	80	70	60	50	40	30	20	15	10	5	20(reality)
AT01	1660.94	1778.59	1846.56	1985.2	1968.82	1987.8	1954.46	1933.12	1820.17	1781.07	1709.04	1488.81	1889.02
AT02	2352.94	2588.6	2777.04	2895.76	3291.87	3579.89	3991.91	4157.36	5015.54	4952.22	4752.92	4067.16	3995.18
AT06	2505.17	2882.67	3289.1	3686.97	4185.27	4559.97	4661.37	4407.74	4441.84	4102.59	3826.35	3355.33	3808.78
AT07	1471.34	1561.74	1674.92	1777.01	1817.55	1800.73	1816.17	1803.63	1867.91	1855.86	1787.18	1556.83	1739.13
AT08	3492.63	4209	4772.91	5741.45	6720.57	7605.04	8260.19	8511.09	9842.31	9021.83	8256.24	6607.35	8952.69
AT10	4299.94	5010.14	6449.43	7352.01	7833.11	8860.92	9358.99	8879.01	8249.08	7897.62	7534.02	6629.49	8230.08
AT11	2600.04	2941.07	3194.99	3343.81	3761.67	3962.75	3939.77	3837.61	3498.57	3427.25	3169.12	2811.19	4367.81
AT12	4388.11	5080.38	5529.89	6285.41	6859.74	7716.33	8596.01	8664.31	9587.32	9816.47	9226.15	7418.72	9108.63
"--homozyg-window-snp"
FROH	100	90	80	70	60	50	40	30	20	15	10	5	20(reality)
AT01	0.0445	0.0462	0.0495	0.0516	0.0536	0.055	0.0581	0.0591	0.0647	0.0671	0.0709	0.0798	0.0566
AT02	0.2626	0.2712	0.2796	0.2856	0.2956	0.2995	0.3042	0.3054	0.3098	0.3133	0.3169	0.3292	0.2841
AT06	0.1925	0.1984	0.2075	0.2136	0.2185	0.2196	0.2246	0.2275	0.2328	0.2353	0.2392	0.2521	0.221
AT07	0.1046	0.1091	0.1139	0.1175	0.1213	0.1235	0.1269	0.1293	0.1363	0.1377	0.1426	0.1583	0.1237
AT08	0.3548	0.3612	0.3674	0.3731	0.3774	0.379	0.3805	0.3813	0.3868	0.3871	0.3907	0.4002	0.3854
AT10	0.3191	0.3272	0.3353	0.3397	0.3445	0.3465	0.3494	0.3511	0.3551	0.358	0.3616	0.3712	0.3543
AT11	0.1468	0.1528	0.1574	0.1632	0.1666	0.1683	0.1726	0.1751	0.1833	0.1874	0.1948	0.2121	0.1717
AT12	0.4321	0.4412	0.4524	0.4602	0.4676	0.4714	0.4774	0.4812	0.4845	0.4858	0.4891	0.502	0.4773
"--homozyg-snp"
ROH average length/Kb	50	100	150	200	250	300	100(reality)	/	/	/	/	/	/
AT01	511.438	1820.17	1837.77	2355.23	2880.72	4346.24	1889.02	/	/	/	/	/	/
AT02	1679.33	5015.54	5057.02	5918.22	6576.4	7410.38	3995.18	/	/	/	/	/	/
AT06	1073.13	4441.84	3930.87	4436.29	5291.01	6552.77	3808.78	/	/	/	/	/	/
AT07	619.644	1867.91	1724.03	2222.56	2816.83	2957.5	1739.13	/	/	/	/	/	/
AT08	2677.93	9842.31	10027.6	11285.8	12553.8	13304.6	8952.69	/	/	/	/	/	/
AT10	2022.59	8249.08	7582.46	9472.51	11471.3	12979.8	8230.08	/	/	/	/	/	/
AT11	910.713	3498.57	3285.82	4438.55	5532.46	6525.53	4367.81	/	/	/	/	/	/
AT12	3078.07	9587.32	11778.3	16421.2	18975.5	20597.6	9108.63	/	/	/	/	/	/
"--homozyg-snp"
FROH	50	100	150	200	250	300	100(reality)	/	/	/	/	/	/
AT01	0.1064	0.0647	0.0623	0.0576	0.0523	0.0445	0.0566	/	/	/	/	/	/
AT02	0.3421	0.3098	0.3062	0.3015	0.2971	0.292	0.2841	/	/	/	/	/	/
AT06	0.2728	0.2328	0.2322	0.2294	0.2233	0.2143	0.221	/	/	/	/	/	/
AT07	0.1819	0.1363	0.1313	0.1202	0.1101	0.1067	0.1237	/	/	/	/	/	/
AT08	0.4179	0.3868	0.3867	0.3846	0.3828	0.3818	0.3854	/	/	/	/	/	/
AT10	0.4037	0.3551	0.362	0.3559	0.3501	0.3454	0.3543	/	/	/	/	/	/
AT11	0.2458	0.1833	0.1837	0.1745	0.1643	0.1596	0.1717	/	/	/	/	/	/
AT12	0.5306	0.4845	0.4873	0.4755	0.471	0.4686	0.4773	/	/	/	/	/	/
"--indep-pairwise"
ROH average length/Kb	0.01	0.1	0.2	0.3	0.4	0.5	0.6	0.7	0.8	0.9	0.99	0.9(reality)	/
AT01	11057	10987	8736.04	6535.69	5905.69	4410.27	3559.76	2354.52	1827.77	1144.39	1027.32	1889.02	/
AT02	25042.2	21376.1	19047.5	15108.9	11372.3	8040.41	6842.25	5981.96	5027.85	3637.62	3045.93	3995.18	/
AT06	15315.3	13614.2	13949.5	10571.3	7184.82	6597.08	5333.3	4595.47	3956.56	2548.89	2193.55	3808.78	/
AT07	12610.4	8387.16	6734.16	5135.46	4163.22	3425.46	2795.23	2211.34	1649.57	1253.81	1083.68	1739.13	/
AT08	40972.7	37329.6	25898.2	20993.5	16904.2	15810.8	13388.8	11974.1	9450.68	7077.92	5847.67	8952.69	/
AT10	49625.8	37527.8	32062.5	23836.7	18293.9	14867.7	12782.4	9521.72	7359.52	4923.95	4139.83	8230.08	/
AT11	16432.3	14688.3	14832	11592.8	8889.99	6669.5	5154.75	4572.24	3276.41	2028.7	1778.69	4367.81	/
AT12	58688.4	50194.7	43650.8	28754	22869.1	16688.4	15507.6	13797.3	10937.9	7276.27	6273.84	9108.63	/
"--indep-pairwise"
FROH	0.01	0.1	0.2	0.3	0.4	0.5	0.6	0.7	0.8	0.9	0.99	0.9(reality)	/
AT01	0.0522585	0.0433344	0.0413244	0.041244	0.0418872	0.0486406	0.0476759	0.0594139	0.0662477	0.0766994	0.0809605	0.0566	/
AT02	0.2407	0.246552	0.256304	0.261376	0.262351	0.285953	0.289367	0.298924	0.304386	0.318137	0.324964	0.2841	/
AT06	0.177711	0.201064	0.191287	0.200685	0.212171	0.215779	0.225082	0.227835	0.233721	0.244638	0.249859	0.221	/
AT07	0.101048	0.0756534	0.0876872	0.0874217	0.100075	0.102995	0.109189	0.11963	0.132194	0.146971	0.153077	0.1237	/
AT08	0.36744	0.368234	0.371607	0.376569	0.379049	0.382919	0.384308	0.386591	0.389865	0.393537	0.398597	0.3854	/
AT10	0.31073	0.323081	0.326193	0.335822	0.343602	0.349048	0.350118	0.357704	0.362858	0.373848	0.3791	0.3543	/
AT11	0.143515	0.153964	0.142556	0.151855	0.163072	0.16892	0.171125	0.1717	0.185984	0.205541	0.214361	0.1717	/
AT12	0.445125	0.449862	0.451441	0.455981	0.457264	0.471773	0.47049	0.475622	0.490229	0.501678	0.50612	0.4773	/

## Sheet: TableS8
Supplementary Table 8. ROH parameters: Group 2: Genomes of different Contig N50, read length 100bp, 20× sequencing data volume
FROH	contig_0	contig_1	contig_2	contig_3	contig_4	contig_5	contig_6	contig_7	contig_8	contig_9	contig_10	contig_11	contig_12	contig_13
Contig N50/bp	93600330	54876289	27379047	13866548	8129234	4055789	2054106	1203758	600657	304100	177751	88836	44903	25908
AT01	0.0566	0.0566	0.0566	0.0566	0.0566	0.0566	0.0566	0.0566	0.0561	0.0557	0.0551	0.0539	0.0525	0.0503
AT02	0.2852	0.2852	0.2852	0.2852	0.2852	0.2852	0.2852	0.2841	0.2824	0.2788	0.2785	0.2686	0.2608	0.2471
AT06	0.2214	0.2214	0.2214	0.2214	0.2214	0.2214	0.2214	0.2214	0.219	0.2185	0.2174	0.2095	0.2036	0.1874
AT07	0.1237	0.1237	0.1237	0.1237	0.1237	0.123	0.1237	0.1228	0.1234	0.1223	0.1189	0.1169	0.1112	0.103
AT08	0.3855	0.3855	0.3855	0.3855	0.3855	0.3855	0.3855	0.3854	0.3852	0.3849	0.3836	0.3786	0.375	0.3616
AT10	0.3543	0.3531	0.3531	0.3531	0.3531	0.3531	0.3531	0.3531	0.3531	0.3508	0.3479	0.343	0.3322	0.314
AT11	0.1717	0.1707	0.1707	0.1707	0.1707	0.1707	0.1707	0.1707	0.1707	0.1707	0.1707	0.1695	0.1675	0.1534
AT12	0.4773	0.4773	0.4773	0.4773	0.4773	0.4773	0.4773	0.4773	0.4746	0.4728	0.4681	0.4577	0.4415	0.4124
ROH average length/Kb	contig_0	contig_1	contig_2	contig_3	contig_4	contig_5	contig_6	contig_7	contig_8	contig_9	contig_10	contig_11	contig_12	contig_13
AT01	1889.57	1889.57	1889.57	1889.57	1889.57	1889.57	1889.57	1778.36	1578.12	1567.76	1401.04	1252.36	1220.44	1032.81
AT02	3907.01	3907.01	3907.01	3907.01	3907.01	3907.01	3907.01	3795.2	3679.79	3103.77	2705.97	2609.1	2079.49	1859.34
AT06	3816.34	3816.34	3816.34	3816.34	3816.34	3816.34	3816.34	3816.33	3774.88	3648.63	3139.57	3198.68	2364.44	1889.66
AT07	1738.94	1738.94	1738.94	1738.94	1738.94	1729.62	1738.94	1726.54	1735.67	1719.74	1716.86	1687.53	1415.08	1280.32
AT08	8954.91	8954.91	8954.91	8954.91	8954.91	8954.91	8954.91	8579.11	8576	8569.54	8198.44	5779.41	4263.58	2883.59
AT10	8230.08	7859.95	7859.95	7859.95	7859.95	7859.95	7859.95	7545.51	7545.51	6941.88	6638.96	6319.1	5725.3	2892.35
AT11	4367.73	4561.09	4561.09	4561.09	4561.09	4561.09	4561.09	4561.09	4561.09	4561.09	4560.88	4526.95	3728.39	2561.84
AT12	9108.36	9108.36	9108.36	9108.36	9108.36	9108.36	9108.36	8793.46	7924.17	7430.29	6412.7	4366.75	3188.12	1762.85

## Sheet: TableS9
Supplementary Table 9.ROH parameters: Group 3: Genomes of different Contig N50, read length 150bp, 20× sequencing data volume
FROH	contig_0	contig_1	contig_2	contig_3	contig_4	contig_5	contig_6	contig_7	contig_8	contig_9	contig_10	contig_11	contig_12	contig_13
Contig N50/bp	93600330	54876289	27379047	13866548	8129234	4055789	2054106	1203758	600657	304100	177751	88836	44903	25908
AT01	0.0566	0.0566	0.0566	0.0566	0.0566	0.0566	0.0566	0.0566	0.0566	0.0566	0.0555	0.0544	0.0534	0.0513
AT02	0.2842	0.2842	0.2842	0.2842	0.2842	0.2839	0.2839	0.2831	0.2831	0.2818	0.281	0.2745	0.2672	0.2516
AT06	0.2214	0.2214	0.2214	0.2214	0.2214	0.2214	0.2214	0.2195	0.2184	0.218	0.2151	0.2108	0.2067	0.1935
AT07	0.1237	0.1237	0.1237	0.1237	0.1237	0.1237	0.1237	0.1235	0.1219	0.1217	0.1207	0.1176	0.1146	0.098
AT08	0.3854	0.3854	0.3854	0.3854	0.3854	0.3854	0.3854	0.3854	0.3851	0.3849	0.3831	0.3793	0.3725	0.3592
AT10	0.3543	0.3531	0.3531	0.3531	0.3531	0.3531	0.3531	0.3531	0.3531	0.3514	0.347	0.3438	0.3285	0.3111
AT11	0.1716	0.1707	0.1707	0.1707	0.1707	0.1707	0.1707	0.1707	0.1707	0.1707	0.1691	0.1678	0.1666	0.1555
AT12	0.4773	0.4773	0.4773	0.4773	0.4773	0.4773	0.4773	0.4773	0.4758	0.4723	0.4692	0.4613	0.4511	0.4169
ROH average length/Kb	contig_0	contig_1	contig_2	contig_3	contig_4	contig_5	contig_6	contig_7	contig_8	contig_9	contig_10	contig_11	contig_12	contig_13
AT01	1889.26	1889.26	1889.26	1889.26	1889.26	1889.26	1889.26	1679.13	1590.66	1591.21	1481.53	1385.33	1357.75	1244.98
AT02	3995.67	3995.67	3995.67	3995.67	3995.67	3699.93	3699.93	3517.69	3517.49	3346.43	2887.1	2875.73	2196.38	1867.33
AT06	3943.36	3943.36	3943.36	3943.36	3943.36	3943.36	3943.36	4044.7	3888.95	3756.91	3381.05	3753.54	2401.03	2068.17
AT07	1739.06	1739.06	1739.06	1739.06	1739.06	1739.06	1738.99	1735.92	1759.99	1757.42	1654.2	1611.07	1530.25	1277.19
AT08	8954.12	8954.12	8954.12	8954.12	8954.12	8954.12	8954.12	8953.18	8946.97	8942.63	8529.41	5791.01	4423.1	3095.46
AT10	8230.25	7860.14	7860.14	7860.14	7860.14	7860.14	7860.14	7545.71	7545.71	6258.05	5793.92	5402.61	3815.08	2680.95
AT11	4367.26	4560.59	4560.59	4560.59	4560.59	4560.59	4560.59	4559.92	4559.92	4145.23	4106.15	3736.57	2871.61	2518.16
AT12	9108.49	9108.49	9108.49	9108.49	9108.49	9108.49	9108.49	8793.99	7943.72	6641.18	6775.96	5244.19	4156.06	1726.81

## Sheet: TableS10
Supplementary Table 10. ROH detection results of sequencing data with five read lengths (all with a depth of 20×) on three reference genomes with different continuity.
Contig N50	contig0 (93,600,330)					contig5 (4,055,789)					contig11 (88,836)
FROH	30bp	50bp	75bp	100bp	150bp	30bp	50bp	75bp	100bp	150bp	30bp	50bp	75bp	100bp	150bp
AT01	0.0549	0.0563	0.0566	0.0566	0.0565744	0.0524	0.0563	0.0566	0.0565835	0.0565744	0.0456	0.0497	0.052	0.0539093	0.0544478
AT02	0.2768	0.2789	0.2795	0.2841	0.284172	0.2724	0.2788	0.2795	0.285179	0.283913	0.2481	0.2571	0.2653	0.268572	0.27449
AT06	0.2181	0.2202	0.2212	0.2214	0.221409	0.2112	0.2199	0.2212	0.22142	0.221409	0.18	0.1939	0.2069	0.20953	0.210751
AT07	0.1203	0.1228	0.1235	0.1237	0.123682	0.1133	0.1226	0.1229	0.12301	0.123682	0.0895	0.1027	0.1153	0.116859	0.117594
AT08	0.3792	0.3817	0.3828	0.3854	0.385442	0.3732	0.3815	0.3829	0.385476	0.385442	0.3386	0.356	0.3721	0.378582	0.379341
AT10	0.3493	0.3517	0.353	0.3543	0.354282	0.3402	0.3515	0.3517	0.353052	0.353061	0.3021	0.3189	0.3341	0.342974	0.343788
AT11	0.1641	0.1661	0.1672	0.1717	0.171647	0.1631	0.1659	0.1663	0.170729	0.17071	0.1381	0.1511	0.1628	0.169451	0.167839
AT12	0.4716	0.4722	0.473	0.4774	0.477323	0.4682	0.472	0.4729	0.477316	0.477323	0.4317	0.4435	0.4514	0.457672	0.461301
ROH average length/Kb	30bp	50bp	75bp	100bp	150bp	30bp	50bp	75bp	100bp	150bp	30bp	50bp	75bp	100bp	150bp
AT01	1725.5	1880.1	1890.12	1889.06	1889.26	1646.93	1769.5	1890.12	1889.57	1889.26	937.09	1106.46	1157.67	1252.36	1385.33
AT02	3286.59	3548.06	3733.48	3995.17	3995.67	2798.95	3103.44	3394.07	3907.01	3699.93	2008.51	2215.66	2486.88	2609.1	2875.73
AT06	3237.02	3361.56	3476.15	3695.96	3943.36	3049.89	3356.98	3476.15	3816.34	3943.36	2404.39	2726.38	3070.79	3198.68	3753.54
AT07	1567.74	1640.33	1649.68	1739.86	1739.06	1513.43	1597.71	1641.66	1729.62	1739.06	1138.59	1371.84	1687.37	1687.53	1611.07
AT08	8104.39	8497.73	8522.22	8954.16	8954.12	7121.57	8153.55	8524.45	8954.91	8954.12	4111.75	4877.28	5373.41	5779.41	5791.01
AT10	6665.5	7516.65	7544.43	8230.01	8230.25	4912.75	5075.93	7227.55	7859.95	7860.14	4362.56	4868.31	5578.51	6319.1	5402.61
AT11	3372.31	3549.94	3884.19	4368.32	4367.26	3485.83	3545.67	3702.31	4561.09	4560.59	3208.17	3510.17	3781.97	4526.95	3736.57
AT12	7199.42	7645.47	8424.26	9109.79	9108.49	7580.7	8135.28	8422.48	9108.36	9108.49	3203.62	3590.39	3953.88	4366.75	5244.19

[truncated: 4 more sheets: TableS11, TableS12, TableS13, TableS14]
